# Supplementary material for: A single amino acid substitution in Fibronectin Binding protein A (FnBPA) governs Staphylococcus aureus virulence via host transglutaminase-mediated fibrin crosslinking
Source: PLoS Pathog. 2025 Dec 1;21(12):e1013743. doi: 10.1371/journal.ppat.1013743 (PMC12680339; doi:10.1371/journal.ppat.1013743)
Supplement: S2 File — (XLSX) [file ppat.1013743.s004.xlsx]

## Sheet: Figure 2 C
Fbg [μM]	N1N2N3 WT		N1N2N3 Q103A
3.8358	2.0845	2.3625	2.3705	2.8235
1.9179	2.3075	2.3335	2.2845	2.4805
0.9589	2.3075	2.2065	2.3875	2.4225
0.4795	2.0845	2.0005	2.4165	2.2765
0.2397	1.4675	1.9005	2.0355	2.3525
0.1197	1.0885	1.6995	1.6725	1.6955
0.0599	0.8885	1.5725	1.6155	1.4055
0.03	0.6515	1.2905	0.9515	0.9595
0.015	0.4615	0.5535	0.2845	0.2965
0	0	0	0	0

## Sheet: Figure 3 C - F
C
N1 WT + Ca2+	N1 WT + EDTA	N1 Q103A + Ca2+	N1 Q103A + EDTA
0.496	0.041	0.028	0.01
0.443	0.02	0.04	0.019
WT	Q103A
100	7.24175
F
N1N2N3 WT + Ca2+	N1N2N3 WT + EDTA	N1N2N3 Q103A + Ca2+	N1N2N3 Q103A+ EDTA
8.052	2.06	2.374	2.187
8.708	1.919	2.127	1.691
WT	Q103A
100	26.8556

## Sheet: Figure 4 C - F
C
N1 WT + Ca2+	N1 WT + EDTA	N1 Q103A + Ca2+	N1 Q103A + EDTA
1.0245	0.0821	0.101	0.0792
0.9864	0.0679	0.0926	0.0801
WT	Q103A
100	9.62753
F
N1N2N3 WT + Ca2+	N1N2N3 WT + EDTA	N1N2N3 Q103A + Ca2+	N1N2N3 Q103A + EDTA
9.6208	1.8225	2.454	2.114
9.9744	1.6823	2.9651	2.5011
WT	Q103A
100	27.6552

## Sheet: Figure 5 A - B
A
FBG [μg/w]	SH10004X pFnBA4 (WT)		SH10004X pFnBA4 (Q103A)
1	2.0676	2.2326	2.19125	2.33395
0.5	1.8796	1.9338	2.13675	2.17945
0.25	1.5121	1.7754	1.88405	1.99055
0.125	1.1956	1.2545	1.18335	1.75675
0.0625	0.9541	0.906	1.09585	1.22465
0.03125	0.7235	0.6628	0.35255	0.49235
0.015625	0.4634	0.4831	0.44405	0.41215
0	0	0	0	0
B
WT + Ca2+	WT + EDTA	Q103A + Ca2+	Q103A + EDTA
3.0053	2.4789	2.1847	2.1623
3.1586	2.1124	2.3472	2.5308

## Sheet: Figure 6 A-B
		A	B
Bacterial strain	Mouse N°	Lesion area (mm2)	N° CFU / biopsy
pFnBPA4_WT	1	63	1,3X109
	2	59	1,7X108
	3	40	1,7X108
	4	49	2,85X108
	5	120	1,55X108
	6	62	1,3X109
pFnBPA4_Q103A	7	2	4,5X103
	8	2	1,25X107
	9	2	1,5X103
	10	1	2,4X106
	11	4	8,5X106
	12	3	4,5X106
